# Supplementary material for: Learning Environment, Preparedness and Satisfaction in Osteopathy in Europe: The PreSS Study
Source: PLoS One. 2015 Jun 23;10(6):e0129904. doi: 10.1371/journal.pone.0129904 (PMC4477891; doi:10.1371/journal.pone.0129904)
Supplement: S4 Table — (XLSX) [file pone.0129904.s005.xlsx]

## Sheet: Sheet1
	overall DREEM score					Students’ Perception of Learning					Students’ Perception of Teacher					Students’ Academic Self-Perceptions					Students’ Perception of Atmosphere					Students’ Social Self-Perceptions
institutions	diff	lwr	upr	p adj	effect size	diff	lwr	upr	p adj	effect size	diff	lwr	upr	p adj	effect size	diff	lwr	upr	p adj	effect size	diff	lwr	upr	p adj	effect size	diff	lwr	upr	p adj	effect size
eso-bso	3.50758	-8.82977	15.8449	0.993319	0.19	-1.92818	-5.3521	1.49574	0.706221	0.36	2.48121	-1.00691	5.96934	0.391596	0.47	-0.693333	-3.56306	2.1764	0.997833	0.13	1.68424	-1.96254	5.33103	0.87858	0.28	1.96364	-0.301043	4.22832	0.148297	0.5
nl-bso	44.6042	26.7131	62.4952	<0.001	3.19	7.515	2.5498	12.4802	<0.001	1.66	10.5267	5.46835	15.585	<0.001	2.24	7.30667	3.14512	11.4682	<0.001	1.55	12.7808	7.49244	18.0692	<0.001	2.52	6.475	3.19087	9.75913	<0.001	1.84
ulb-bso	27.6667	8.7517	46.5816	<0.001	1.7	3.64	-1.60937	8.88937	0.428044	0.74	4.95524	-0.392571	10.303	0.093688	0.89	6.8781	2.47838	11.2778	<0.001	1.42	7.0219	1.43084	12.613	<0.001	1.26	5.17143	1.69934	8.64352	<0.001	1.42
idheo-bso	24.1026	11.2765	36.9287	<0.001	1.32	2.61436	-0.9452	6.17392	0.346611	0.49	5.28308	1.65677	8.90939	<0.001	1.01	4.48615	1.50274	7.46957	<0.001	0.92	7.40103	3.60977	11.1923	<0.001	1.28	4.31795	1.96355	6.67235	<0.001	1.06
aiot-bso	35.5667	13.6949	57.4384	<0.001	2.3	5.84	-0.229956	11.91	0.0697091	1.21	7.42667	1.24288	13.6105	0.0065472	1.41	7.80667	2.71918	12.8942	<0.001	1.58	8.29333	1.82827	14.7584	<0.001	1.54	6.2	2.18515	10.2148	<0.001	1.69
cerdo-bso	19.4167	-0.782975	39.6163	0.0702333	1.15	2.97333	-2.63256	8.57923	0.769656	0.57	3.94333	-1.76769	9.65436	0.434139	0.74	4.47333	-0.225206	9.17187	0.0759089	0.93	4.01	-1.9608	9.9808	0.473923	0.68	4.01667	0.308761	7.72457	0.0227104	1.07
cromon-bso	44.5128	24.9944	64.0312	<0.001	3.14	7.94769	2.53086	13.3645	<0.001	1.74	10.2574	4.73902	15.7759	<0.001	2.13	9.38359	4.84351	13.9237	<0.001	1.93	10.7856	5.01621	16.5551	<0.001	2.1	6.13846	2.55561	9.72132	<0.001	1.71
icom-bso	26.5167	10.1665	42.8668	<0.001	1.61	3.74	-0.797565	8.27757	0.200446	0.73	6.37667	1.75401	10.9993	<0.001	1.23	6.90667	3.10354	10.7098	<0.001	1.42	5.84333	1.01041	10.6763	0.0059807	1.03	3.65	0.64872	6.65128	0.0055216	1
nl-eso	41.0966	22.1298	60.0634	<0.001	1.93	9.44318	4.17942	14.7069	<0.001	1.59	8.04545	2.68298	13.4079	<0.001	1.45	8	3.58822	12.4118	<0.001	1.55	11.0966	5.4902	16.703	<0.001	1.79	4.51136	1.02976	7.99297	<0.001	1.17
ulb-eso	24.1591	4.22351	44.0947	0.0057957	1.01	5.56818	0.0355679	11.1008	0.0471782	0.87	2.47403	-3.16234	8.11039	0.906419	0.37	7.57143	2.93431	12.2085	<0.001	1.41	5.33766	-0.55508	11.2304	0.110565	0.76	3.20779	-0.451642	6.86723	0.138234	0.79
idheo-eso	20.595	6.30652	34.8835	<0.001	0.86	4.54254	0.57714	8.50794	0.0119742	0.7	2.80186	-1.2379	6.84163	0.427724	0.47	5.17949	1.85592	8.50306	<0.001	0.99	5.71678	1.49327	9.9403	<0.001	0.85	2.35431	-0.268521	4.97715	0.117832	0.53
aiot-eso	32.0591	9.2989	54.8193	<0.001	1.36	7.76818	1.45167	14.0847	<0.001	1.21	4.94545	-1.48951	11.3804	0.285449	0.77	8.5	3.20586	13.7941	<0.001	1.54	6.60909	-0.118574	13.3368	0.0584849	0.98	4.23636	0.0584367	8.41429	0.0440363	1.03
cerdo-eso	15.9091	-5.24929	37.0675	0.314481	0.64	4.90152	-0.970454	10.7735	0.186608	0.72	1.46212	-4.51996	7.44421	0.997648	0.23	5.16667	0.245121	10.0882	0.0314826	0.97	2.32576	-3.92843	8.57994	0.96305	0.32	2.05303	-1.83086	5.93692	0.772945	0.49
cromon-eso	41.0052	20.4962	61.5143	<0.001	1.87	9.87587	4.18412	15.5676	<0.001	1.63	7.77622	1.97773	13.5747	<0.001	1.35	10.0769	5.30642	14.8474	<0.001	1.87	9.1014	3.03916	15.1636	<0.001	1.44	4.17483	0.410131	7.93952	0.017531	1.05
icom-eso	23.0091	5.48829	40.5299	<0.001	0.98	5.66818	0.805729	10.5306	0.0096488	0.87	3.89545	-1.05818	8.84909	0.256099	0.64	7.6	3.52457	11.6754	<0.001	1.43	4.15909	-1.01987	9.33805	0.230442	0.6	1.68636	-1.52981	4.90253	0.780682	0.42
ulb-nl	-16.9375	-40.7137	6.83867	0.389516	0.85	-3.875	-10.4735	2.72347	0.656293	0.77	-5.57143	-12.2936	1.15078	0.194327	0.86	-0.428571	-5.95903	5.10189	1	0.11	-5.75893	-12.7869	1.26905	0.207005	1.07	-1.30357	-5.668	3.06085	0.99071	0.5
idheo-nl	-20.5016	-39.7899	-1.21329	0.0277461	0.93	-4.90064	-10.2536	0.452341	0.102417	0.84	-5.24359	-10.697	0.209776	0.0700569	0.97	-2.82051	-7.30707	1.66605	0.56698	0.63	-5.37981	-11.0812	0.32161	0.0814884	0.92	-2.15705	-5.69767	1.38357	0.609233	0.52
aiot-nl	-9.0375	-35.2273	17.1523	0.976533	0.5	-1.675	-8.94331	5.59331	0.998452	0.35	-3.1	-10.5046	4.30461	0.92735	0.55	0.5	-5.59188	6.59188	0.999999	0.12	-4.4875	-12.2289	3.25392	0.672231	0.97	-0.275	-5.08247	4.53247	1	0.11
cerdo-nl	-25.1875	-49.9979	-0.377104	0.0435495	1.15	-4.54167	-11.4272	2.34383	0.499688	0.77	-6.58333	-13.598	0.431283	0.0849861	1.13	-2.83333	-8.60436	2.93769	0.836799	0.79	-8.77083	-16.1045	-1.43715	0.0069242	1.39	-2.45833	-7.0126	2.09594	0.752089	0.82
cromon-nl	-0.0913462	-24.3503	24.1676	1	0.01	0.432692	-6.29977	7.16516	1	0.11	-0.269231	-7.12795	6.58949	1	0.06	2.07692	-3.56584	7.71969	0.965245	0.53	-1.99519	-9.16589	5.1755	0.994225	0.54	-0.336538	-4.78959	4.11651	1	0.14
icom-nl	-18.0875	-39.8787	3.70372	0.192709	0.91	-3.775	-9.8226	2.2726	0.576669	0.68	-4.15	-10.311	2.01101	0.469685	0.78	-0.4	-5.46875	4.66875	1	0.1	-6.9375	-13.3787	-0.496251	0.0241564	1.22	-2.825	-6.82506	1.17506	0.401825	0.97
idheo-ulb	-3.5641	-23.8058	16.6776	0.999785	0.14	-1.02564	-6.64321	4.59193	0.999718	0.16	0.327839	-5.39507	6.05075	1	0.05	-2.39194	-7.10026	2.31638	0.80914	0.51	0.379121	-5.60411	6.36235	1	0.06	-0.85348	-4.56911	2.86214	0.998487	0.2
aiot-ulb	7.9	-18.9997	34.7997	0.991695	0.32	2.2	-5.26532	9.66532	0.991503	0.36	2.47143	-5.13389	10.0767	0.983921	0.3	0.928571	-5.32843	7.18557	0.999941	0.2	1.27143	-6.67982	9.22268	0.999896	0.19	1.02857	-3.90921	5.96635	0.999254	0.33
cerdo-ulb	-8.25	-33.8086	17.3086	0.984596	0.3	-0.666667	-7.75981	6.42648	0.999998	0.1	-1.0119	-8.23806	6.21426	0.999962	0.12	-2.40476	-8.34983	3.5403	0.939945	0.59	-3.0119	-10.5668	4.54295	0.94466	0.39	-1.15476	-5.84638	3.53685	0.997529	0.34
cromon-ulb	16.8462	-8.17754	41.8699	0.4705	0.8	4.30769	-2.637	11.2524	0.585228	0.83	5.3022	-1.77273	12.3771	0.31893	0.76	2.50549	-3.31514	8.32613	0.915602	0.58	3.76374	-3.633	11.1605	0.807767	0.67	0.967033	-3.62639	5.56046	0.999194	0.34
icom-ulb	-1.15	-23.7894	21.4894	1	0.05	0.1	-6.183	6.383	1	0.02	1.42143	-4.9794	7.82225	0.998814	0.19	0.0285714	-5.23748	5.29462	1	0.01	-1.17857	-7.87055	5.5134	0.999785	0.17	-1.52143	-5.67719	2.63433	0.966342	0.47
aiot-idheo	11.4641	-11.5647	34.4929	0.825955	0.47	3.22564	-3.16541	9.61669	0.814682	0.51	2.14359	-4.36731	8.65449	0.982527	0.34	3.32051	-2.0361	8.67713	0.586089	0.69	0.892308	-5.91475	7.69937	0.999977	0.14	1.88205	-2.34518	6.10928	0.89923	0.43
cerdo-idheo	-4.6859	-26.1329	16.7611	0.998945	0.18	0.358974	-5.59311	6.31106	1	0.05	-1.33974	-7.40344	4.72396	0.998856	0.21	-0.0128205	-5.00151	4.97587	1	0.01	-3.39103	-9.73054	2.94849	0.76129	0.48	-0.301282	-4.23816	3.6356	1	0.07
cromon-idheo	20.4103	-0.396433	41.2169	0.0592229	0.9	5.33333	-0.441034	11.1077	0.0959638	0.89	4.97436	-0.908294	10.857	0.173015	0.88	4.89744	0.0576942	9.73718	0.0448767	1.04	3.38462	-2.76562	9.53485	0.731762	0.57	1.82051	-1.99882	5.63985	0.8582	0.43
icom-idheo	2.4141	-15.4542	20.2824	0.999971	0.1	1.12564	-3.83326	6.08454	0.998611	0.17	1.09359	-3.9583	6.14548	0.999014	0.18	2.42051	-1.73575	6.57678	0.666572	0.51	-1.55769	-6.83938	3.72399	0.991459	0.23	-0.667949	-3.94791	2.61201	0.999368	0.16
cerdo-aiot	-16.15	-43.968	11.668	0.670381	0.59	-2.86667	-10.5868	4.85351	0.963374	0.4	-3.48333	-11.3483	4.38162	0.901934	0.44	-3.33333	-9.80394	3.13728	0.796943	0.76	-4.28333	-12.506	3.93937	0.786808	0.56	-2.18333	-7.28969	2.92302	0.918577	0.62
cromon-aiot	8.94615	-18.3812	36.2735	0.983145	0.46	2.10769	-5.47632	9.6917	0.994272	0.43	2.83077	-4.89546	10.557	0.966186	0.46	1.57692	-4.77956	7.9334	0.997388	0.34	2.49231	-5.58536	10.57	0.988497	0.51	-0.0615385	-5.07783	4.95475	1	0.02
icom-aiot	-9.05	-34.2123	16.1123	0.969754	0.38	-2.1	-9.08317	4.88317	0.990282	0.33	-1.05	-8.16412	6.06412	0.999944	0.15	-0.9	-6.75289	4.95289	0.999923	0.19	-2.45	-9.88771	4.98771	0.982469	0.37	-2.55	-7.16887	2.06887	0.728307	0.77
cromon-cerdo	25.0962	-0.912208	51.1045	0.0680521	1.08	4.97436	-2.2436	12.1923	0.436872	0.81	6.3141	-1.03921	13.6674	0.157628	1	4.91026	-1.13942	10.9599	0.217933	1.2	6.77564	-0.912149	14.4634	0.133388	1.02	2.12179	-2.65238	6.89597	0.900152	0.65
icom-cerdo	7.1	-16.6233	30.8233	0.990585	0.27	0.766667	-5.81713	7.35046	0.999991	0.11	2.43333	-4.27392	9.14059	0.96813	0.35	2.43333	-3.08482	7.95149	0.904134	0.57	1.83333	-5.17901	8.84568	0.996233	0.24	-0.366667	-4.72138	3.98805	0.999999	0.1
icom-cromon	-17.9962	-41.1421	5.14983	0.270448	0.87	-4.20769	-10.6313	2.21589	0.509548	0.73	-3.88077	-10.4248	2.66327	0.644055	0.68	-2.47692	-7.8608	2.90695	0.880903	0.55	-4.94231	-11.784	1.89939	0.369791	0.84	-2.48846	-6.73721	1.76028	0.659595	0.8
	Overall AAMC score
institutions	diff	lwr	upr	p adj	effect size
eso-bso	0.90697	-1.8727	3.68664	0.983497	0.21
nl-bso	6.73083	2.69989	10.7618	<0.001	1.79
ulb-bso	5.36476	1.10312	9.6264	<0.001	1.28
idheo-bso	3.93436	1.04457	6.82414	<0.001	0.86
aiot-bso	6.59333	1.66551	11.5212	<0.001	1.57
cerdo-bso	2.12667	-2.42441	6.67775	0.871303	0.51
cromon-bso	8.13949	3.74189	12.5371	<0.001	2.07
icom-bso	6.24333	2.55957	9.9271	<0.001	1.45
nl-eso	5.82386	1.55054	10.0972	<0.001	1.31
ulb-eso	4.45779	-0.033794	8.94938	0.0534843	0.87
idheo-eso	3.02739	-0.191874	6.24665	0.0836751	0.58
aiot-eso	5.68636	0.55838	10.8143	0.0175404	1.12
cerdo-eso	1.2197	-3.54739	5.98678	0.996758	0.24
cromon-eso	7.23252	2.61174	11.8533	<0.001	1.54
icom-eso	5.33636	1.38884	9.28389	<0.001	1.05
ulb-nl	-1.36607	-6.72296	3.99082	0.996832	0.34
idheo-nl	-2.79647	-7.14223	1.54928	0.534622	1.58
aiot-nl	-0.1375	-6.03819	5.76319	1	0.03
cerdo-nl	-4.60417	-10.1941	0.985739	0.201221	1.19
cromon-nl	1.40865	-4.05702	6.87432	0.99659	0.46
icom-nl	-0.4875	-5.39717	4.42217	0.999997	0.11
idheo-ulb	-1.4304	-5.99096	3.13015	0.987201	0.26
aiot-ulb	1.22857	-4.83206	7.2892	0.999389	0.23
cerdo-ulb	-3.2381	-8.99658	2.52039	0.707905	0.62
cromon-ulb	2.77473	-2.86324	8.41269	0.834941	0.61
icom-ulb	0.878571	-4.22221	5.97935	0.999818	0.17
aiot-idheo	2.65897	-2.52953	7.84747	0.801565	0.48
cerdo-idheo	-1.80769	-6.63982	3.02443	0.961719	0.33
cromon-idheo	4.20513	-0.482723	8.89298	0.118374	0.82
icom-idheo	2.30897	-1.71685	6.3348	0.684976	0.42
cerdo-aiot	-4.46667	-10.7342	1.80087	0.38893	0.83
cromon-aiot	1.54615	-4.61083	7.70314	0.997155	0.34
icom-aiot	-0.35	-6.0192	5.3192	1	0.06
cromon-cerdo	6.01282	0.153007	11.8726	0.0393728	1.34
icom-cerdo	4.11667	-1.22831	9.46164	0.282629	0.78
icom-cromon	-1.89615	-7.11106	3.31875	0.967699	0.4
